# Supplementary material for: Carbonaceous particulate matter on the lung surface from adults living in São Paulo, Brazil
Source: PLoS One. 2017 Nov 17;12(11):e0188237. doi: 10.1371/journal.pone.0188237 (PMC5693408; doi:10.1371/journal.pone.0188237)
Supplement: S1 Table — (XLSX) [file pone.0188237.s001.xlsx]

## Sheet: Sheet1
Subject number	Area (cm2)	Smoke	Gender	Age	>150m	DWTD (m)	PM 10 (year 2011)	PM 10 (year 2012)	PM 10 (year 2013)	PM 10 (24 hours)
1	0.7	0	1	71	1	31.9026	33	34	33	37				Where:
2	0.42	0	1	57	1	66.9268	33	34	33	37				Area: area of lung surface carbon
3	5.68	0	2	78	2	305.471	38	34	29	33				Smoke: 0 - non-smoker; 1: smoker
4	1.01	0	1	37	1	46.839	33	34	33	37				Gender: 1: female; 2: male
5	3.46	0	1	75	2	468.044	38	35	30	29				>150m: 1: participants leaving in a distance less than 150m to the main road; 2: participants leaving in a distance more than 150m from the main road
6	8.72	0	2	68	1	68.0899	36	32	29	31				DWTD: distance-weighted traffic density (< or > 150m to the mai road)
7	3.54	0	1	88	2	1137.21	36	32	29	31
8	17.49	0	1	83	2	156.111	33	34	33	37
9	2.18	0	1	59	2	432.284	36	32	29	31
10	10.58	0	2	72	2	207.542	33	34	28	27
11	6.15	0	1	47	1	20.1686	38	35	31	30
12	10.61	0	1	53	2	268.699	38	35	31	30
13	8.55	0	1	70	2	582.502	39	36	33	40
14	7.25	0	2	82	2	496.367	38	34	29	33
15	5.06	0	2	38	1	9.95345	33	34	33	37
16	6.1	0	2	58	1	42.2877	39	36	33	40
17	0.75	0	1	74	1	14.4753	39	36	33	40
18	0.03	0	1	63	2	910.801	33	34	33	37
19	2.33	0	1	85	1	16.227	36	32	29	31
20	3.55	0	1	54	2	442.821	36	36	32	34
21	3.46	0	2	54	1	12.1192	38	44	40	41
22	0.94	0	1	64	2	355.341	39	36	33	40
23	6.92	0	1	75	2	974.355	37	34	28	27
24	5.7	0	2	66	2	578.1	33	34	33	37
25	12.95	0	1	71	2	419.242	33	34	28	27
26	7.17	0	1	72	2	1160.43	33	34	28	27
27	2.77	0	1	45	2	383.205	36	32	29	31
28	4.24	0	1	55	1	84.4507	33	34	33	33
29	4.05	0	2	50	1	0	36	36	32	34
30	8.36	0	1	99	2	1190.81	36	36	32	34
31	5.57	0	1	68	1	10.7137	33	34	33	37
32	4.28	0	1	55	1	12.0872	36	33	32	33
33	0.26	0	1	48	1	13.2594	33	34	33	37
34	1.85	0	1	87	2	2062.27	39	36	33	40
35	10.24	0	1	87	2	628.852	38	34	29	33
36	1.68	0	1	86	1	19.1418	33	34	33	37
37	16.3	0	1	85	2	856.163	36	32	29	31
38	0.19	0	1	87	2	1020.62	32	33	32	37
39	6.34	0	2	87	2	2366.82	39	36	33	40
40	1.95	0	1	68	2	511.608	39	36	33	40
41	11.66	0	1	77	2	1167.43	36	36	32	34
42	8.89	0	2	62	1	45.6968	33	34	33	37
43	10.31	0	2	83	1	33.6361	33	34	33	37
44	6.33	0	1	86	2	271.986	33	34	33	37
45	7.26	0	1	76	1	1.50868	38	34	29	33
46	5.58	0	2	69	2	468.627	37	34	28	27
47	2.32	0	1	75	1	31.9668	38	35	31	30
48	9.37	0	1	80	1	37.8417	39	36	33	40
49	11.01	0	1	81	2	1279.8	39	36	33	40
50	5.35	0	1	79	2	4362.52	38	35	30	29
51	0.11	0	1	48	1	6.73524	36	32	29	31
52	4.91	0	2	49	2	1574.66	36	36	32	34
53	5.94	0	1	76	2	156.787	33	34	28	27
54	3.09	0	2	78	2	1302.64	33	34	33	37
55	1.59	1	2	41	1	2.71826	36	32	29	31
56	6.02	1	1	77	1	43.7286	36	32	29	31
57	28.85	1	2	70	1	39.3969	36	32	29	31
58	1	1	1	47	1	120.829	36	32	29	31
59	5.1	1	1	53	1	8.31565	36	36	32	34
60	3.62	1	1	67	2	160.912	33	34	33	37
61	9.07	1	1	45	2	232.525	38	35	31	30
62	5.28	1	1	67	2	738.203	33	34	33	37
63	13.81	1	2	48	1	0	38	34	29	33
64	7.23	1	1	53	2	1184.05	50	34	43	35
65	8.58	1	2	39	2	1616.79	33	34	28	27
66	6.11	1	1	74	2	5295.28	38	35	30	29
67	9.27	1	1	84	2	1239.95	33	34	33	37
68	9.83	1	2	50	2	185.729	38	44	40	41
69	2.94	1	1	70	1	14.3254	38	35	31	30
70	10.58	1	2	52	2	473.024	33	34	33	37
71	6.26	1	2	48	1	17.4296	33	34	33	37
72	3.03	1	2	74	2	347.315	33	34	33	37
